# Supplementary material for: A systematic and prospectively validated approach for identifying synergistic drug combinations against malaria
Source: Malar J. 2018 Apr 11;17:160. doi: 10.1186/s12936-018-2294-5 (PMC5896032; doi:10.1186/s12936-018-2294-5)
Supplement: Supplementary file 4 — Additional file 4: Table S1. Pathway Z-scores for predicted compounds. The table lists pathways from Biosystems that were significantly enriched at least for one of the predicted compounds. The values are Z-scores calculated for each compound compared to background compounds in the training and test set. The Index ID and Biosystems pathway ID is also provided. [file 12936_2018_2294_MOESM4_ESM.xls]

## Sheet: pathway_comp matrix
PathName	pathID	index	CHR	FUL	THI	API	JX4	RAL	ING	TAC	HYD	PI8	MEG	KIN	CHE	MON
Vasopressin-like receptors	106361	1	-0.11	-0.11	-0.11	12.61	6.25	-0.11	-0.11	-0.11	-0.11	-0.11	-0.11	-0.11	-0.11	-0.11
Peptide GPCRs	198897	2	-0.33	-0.33	-0.33	6	1.25	-0.33	-0.33	-0.33	-0.33	-0.33	-0.33	-0.33	-0.33	-0.33
Peptide ligand-binding receptors	106358	3	-0.35	-0.35	-0.35	5.84	1.2	-0.35	-0.35	-0.35	-0.35	-0.35	-0.35	-0.35	-0.35	-0.35
EGFR Transactivation by Gastrin	645296	4	-0.23	-0.23	-0.23	4.36	-0.23	-0.23	4.36	-0.23	-0.23	-0.23	-0.23	-0.23	-0.23	-0.23
Signal Transduction	477114	5	-0.96	-0.27	1.79	3.85	-0.27	-0.61	-0.61	-0.27	-0.61	0.76	-0.61	-0.61	-0.61	-0.61
EGFR-dependent Endothelin signaling events	138037	6	-0.3	-0.3	-0.3	3.32	-0.3	-0.3	-0.3	-0.3	-0.3	3.32	-0.3	-0.3	-0.3	-0.3
GPCRs, Class A Rhodopsin-like	198886	7	-0.54	-0.54	3.28	3.28	0.41	-0.54	-0.54	-0.54	-0.07	-0.54	-0.54	-0.07	-0.07	-0.54
Signaling by FGFR1 fusion mutants	645278	8	-0.31	-0.31	-0.31	3.23	-0.31	-0.31	-0.31	-0.31	-0.31	3.23	-0.31	-0.31	-0.31	-0.31
Signaling by GPCR	106356	9	-0.74	-0.74	2.77	3.21	0.13	-0.74	-0.31	-0.31	-0.31	0.13	-0.74	-0.31	-0.31	-0.74
Class A/1 (Rhodopsin-like receptors)	106357	10	-0.6	-0.6	3.19	3.19	0.35	-0.6	-0.6	-0.6	-0.12	-0.6	-0.6	-0.12	-0.12	-0.6
Neuroactive ligand-receptor interaction	83053	11	-0.65	-0.17	3.14	3.14	-0.17	-0.65	-0.17	-0.65	-0.17	-0.65	-0.17	-0.17	-0.17	-0.65
Cell cycle	198811	12	-0.27	-0.27	-0.27	3.02	-0.27	-0.27	-0.27	-0.27	-0.27	0.55	-0.27	-0.27	-0.27	-0.27
VEGFR3 signaling in lymphatic endothelium	137996	13	-0.3	-0.3	-0.3	3	-0.3	-0.3	-0.3	-0.3	-0.3	3	-0.3	-0.3	-0.3	-0.3
TGF-beta receptor signaling	138024	14	-0.33	-0.33	-0.33	3	-0.33	-0.33	-0.33	3	-0.33	-0.33	-0.33	-0.33	-0.33	-0.33
GPCR ligand binding	161020	15	-0.63	-0.63	2.95	2.95	0.27	-0.63	-0.63	-0.63	-0.18	-0.63	-0.63	-0.18	-0.18	-0.63
PDGFR-alpha signaling pathway	138049	16	-0.31	-0.31	-0.31	2.93	-0.31	-0.31	-0.31	-0.31	-0.31	2.93	-0.31	-0.31	-0.31	-0.31
Alcoholism	585563	17	-0.27	-0.27	1.01	2.93	-0.27	-0.27	-0.27	-0.27	-0.27	-0.27	-0.27	-0.27	0.37	-0.27
GPCR downstream signaling	119548	18	-0.7	-0.7	2.84	2.84	0.19	-0.7	-0.26	-0.7	-0.26	0.19	-0.7	-0.26	-0.26	-0.7
IL2 signaling events mediated by STAT5	137988	19	-0.33	-0.33	-0.33	2.81	-0.33	-0.33	-0.33	-0.33	-0.33	2.81	-0.33	-0.33	-0.33	-0.33
Insulin Pathway	138026	20	-0.33	-0.33	-0.33	2.81	-0.33	-0.33	-0.33	-0.33	-0.33	2.81	-0.33	-0.33	-0.33	-0.33
G alpha (i) signalling events	119550	21	-0.5	-0.5	1.96	2.78	0.32	-0.5	-0.5	-0.5	-0.5	-0.5	-0.5	0.32	-0.5	-0.5
EPO Receptor Signaling	198882	22	-0.31	-0.31	-0.31	2.7	-0.31	-0.31	-0.31	-0.31	-0.31	2.7	-0.31	-0.31	-0.31	-0.31
Signaling by constitutively active EGFR	530769	23	-0.38	-0.38	-0.38	2.65	-0.38	-0.38	-0.38	-0.38	-0.38	2.65	-0.38	-0.38	-0.38	2.65
EPHA2 forward signaling	137961	24	-0.33	-0.33	-0.33	2.6	-0.33	-0.33	-0.33	-0.33	-0.33	2.6	-0.33	-0.33	-0.33	-0.33
Neurotrophic factor-mediated Trk receptor signaling	137977	25	-0.34	-0.34	-0.34	2.55	-0.34	-0.34	-0.34	-0.34	-0.34	2.55	-0.34	-0.34	-0.34	-0.34
SIDS Susceptibility Pathways	198901	26	-0.54	3.62	-0.54	2.23	-0.54	0.85	0.85	-0.54	-0.54	-0.54	2.23	-0.54	-0.54	-0.54
G alpha (s) signalling events	119549	27	-0.4	-0.4	2.75	1.7	-0.4	-0.4	-0.4	-0.4	-0.4	-0.4	-0.4	-0.4	0.65	-0.4
Plasma membrane estrogen receptor signaling	138009	28	-0.39	3.64	-0.39	1.63	-0.39	3.64	-0.39	-0.39	-0.39	1.63	-0.39	-0.39	-0.39	-0.39
Calcium signaling pathway	83050	29	-0.56	-0.56	3.22	0.95	0.2	-0.56	0.2	0.2	0.2	-0.56	-0.56	0.2	0.2	-0.56
Muscarinic acetylcholine receptors	106364	30	-0.15	-0.15	6.86	-0.15	-0.15	-0.15	-0.15	-0.15	-0.15	-0.15	-0.15	-0.15	-0.15	-0.15
Transport of organic anions	187186	31	2.79	-0.2	-0.2	-0.2	-0.2	-0.2	-0.2	2.79	-0.2	-0.2	-0.2	-0.2	-0.2	-0.2
Nicotine Activity on Dopaminergic Neurons	198858	32	-0.2	-0.2	5.48	-0.2	-0.2	-0.2	-0.2	-0.2	-0.2	-0.2	-0.2	-0.2	-0.2	-0.2
Steroid Biosynthesis	198866	33	-0.21	2.9	-0.21	-0.21	-0.21	-0.21	-0.21	-0.21	-0.21	-0.21	6	-0.21	-0.21	-0.21
Parkinson"s disease	83098	34	-0.22	-0.22	6.25	-0.22	-0.22	-0.22	-0.22	-0.22	-0.22	-0.22	-0.22	-0.22	3.02	-0.22
Diseases associated with visual transduction	771581	35	-0.22	3.88	-0.22	-0.22	-0.22	-0.22	3.88	-0.22	-0.22	-0.22	-0.22	-0.22	-0.22	-0.22
Visual phototransduction	771584	36	-0.22	3.88	-0.22	-0.22	-0.22	-0.22	3.88	-0.22	-0.22	-0.22	-0.22	-0.22	-0.22	-0.22
Cocaine addiction	546258	37	-0.22	-0.22	6.13	-0.22	-0.22	-0.22	-0.22	-0.22	-0.22	-0.22	-0.22	-0.22	2.95	-0.22
Endocrine and other factor-regulated calcium reabsorption	213307	38	-0.23	2.63	-0.23	-0.23	-0.23	2.63	2.63	-0.23	-0.23	-0.23	-0.23	-0.23	-0.23	-0.23
mRNA Splicing	105951	39	4.36	-0.23	-0.23	-0.23	-0.23	-0.23	-0.23	4.36	-0.23	-0.23	-0.23	-0.23	-0.23	-0.23
mRNA Splicing - Major Pathway	105952	40	4.36	-0.23	-0.23	-0.23	-0.23	-0.23	-0.23	4.36	-0.23	-0.23	-0.23	-0.23	-0.23	-0.23
mRNA Splicing - Minor Pathway	105953	41	4.36	-0.23	-0.23	-0.23	-0.23	-0.23	-0.23	4.36	-0.23	-0.23	-0.23	-0.23	-0.23	-0.23
Spliceosome	125136	42	4.36	-0.23	-0.23	-0.23	-0.23	-0.23	-0.23	4.36	-0.23	-0.23	-0.23	-0.23	-0.23	-0.23
Processing of Capped Intron-Containing Pre-mRNA	160950	43	3.74	-0.23	-0.23	-0.23	-0.23	-0.23	-0.23	3.74	-0.23	-0.23	-0.23	-0.23	-0.23	-0.23
Hypothetical Network for Drug Addiction	198776	44	-0.24	-0.24	5.14	-0.24	-0.24	-0.24	-0.24	-0.24	-0.24	-0.24	-0.24	-0.24	2.45	-0.24
Ca2+ pathway	941399	45	-0.24	-0.24	-0.24	-0.24	-0.24	-0.24	3.62	3.62	-0.24	-0.24	-0.24	-0.24	-0.24	-0.24
Signaling mediated by p38-alpha and p38-beta	138012	46	-0.25	4.02	-0.25	-0.25	-0.25	4.02	-0.25	-0.25	-0.25	-0.25	-0.25	-0.25	-0.25	-0.25
Bile acid and bile salt metabolism	106144	47	2.62	-0.25	-0.25	-0.25	-0.25	-0.25	-0.25	2.62	-0.25	-0.25	-0.25	-0.25	-0.25	-0.25
Recycling of bile acids and salts	106149	48	2.62	-0.25	-0.25	-0.25	-0.25	-0.25	-0.25	2.62	-0.25	-0.25	-0.25	-0.25	-0.25	-0.25
mRNA processing	198843	49	3.87	-0.26	-0.26	-0.26	-0.26	-0.26	-0.26	3.87	-0.26	-0.26	-0.26	-0.26	-0.26	-0.26
FOXM1 transcription factor network	137935	50	-0.27	3.32	-0.27	-0.27	-0.27	3.32	-0.27	-0.27	-0.27	-0.27	-0.27	-0.27	-0.27	-0.27
superpathway of steroid hormone biosynthesis	907943	51	-0.28	2.95	-0.28	-0.28	-0.28	-0.28	-0.28	-0.28	-0.28	-0.28	5.09	-0.28	-0.28	-0.28
Metabolism of steroid hormones and vitamin D	106150	52	-0.28	2.8	-0.28	-0.28	-0.28	-0.28	-0.28	-0.28	-0.28	-0.28	4.85	-0.28	-0.28	-0.28
FOXA1 transcription factor network	137979	53	-0.3	4.81	-0.3	-0.3	-0.3	2.26	-0.3	-0.3	-0.3	-0.3	2.26	-0.3	-0.3	-0.3
Nuclear signaling by ERBB4	530744	54	-0.31	2.76	-0.31	-0.31	-0.31	2.76	-0.31	-0.31	-0.31	-0.31	2.76	-0.31	-0.31	-0.31
Keap1-Nrf2 Pathway	198777	55	-0.31	-0.31	-0.31	-0.31	-0.31	-0.31	2.93	-0.31	-0.31	2.93	-0.31	-0.31	-0.31	-0.31
TOR signaling	198762	56	-0.32	-0.32	-0.32	-0.32	-0.32	-0.32	2.65	2.65	-0.32	2.65	-0.32	-0.32	-0.32	-0.32
Steroid hormone biosynthesis	82940	57	-0.33	3.42	-0.33	-0.33	-0.33	-0.33	-0.33	-0.33	-0.33	-0.33	4.36	-0.33	-0.33	-0.33
Spinal Cord Injury	739007	58	-0.33	-0.33	-0.33	-0.33	-0.33	-0.33	1.69	3.72	-0.33	-0.33	-0.33	-0.33	-0.33	-0.33
FOXA2 and FOXA3 transcription factor networks	137911	59	-0.34	2.93	-0.34	-0.34	-0.34	-0.34	2.93	-0.34	-0.34	-0.34	2.93	-0.34	-0.34	-0.34
Coregulation of Androgen receptor activity	138085	60	-0.34	2.93	-0.34	-0.34	-0.34	-0.34	-0.34	2.93	-0.34	2.93	2.93	-0.34	-0.34	-0.34
Dopaminergic synapse	469199	61	-0.36	-0.36	3.71	-0.36	-0.36	-0.36	1	1	-0.36	-0.36	-0.36	-0.36	1	-0.36
Notch-mediated HES/HEY network	169347	62	-0.37	2.7	-0.37	-0.37	-0.37	-0.37	-0.37	-0.37	-0.37	-0.37	2.7	-0.37	-0.37	-0.37
Amine ligand-binding receptors	106363	63	-0.39	-0.39	4.22	-0.39	-0.39	-0.39	-0.39	-0.39	0.19	-0.39	-0.39	-0.39	0.19	-0.39
Monoamine GPCRs	198861	64	-0.39	-0.39	4.22	-0.39	-0.39	-0.39	-0.39	-0.39	0.19	-0.39	-0.39	-0.39	0.19	-0.39
Nuclear Receptors	198848	65	-0.39	4.86	-0.39	-0.39	-0.39	1.36	0.49	-0.39	-0.39	-0.39	2.24	-0.39	-0.39	-0.39
Regulation of nuclear SMAD2/3 signaling	137963	66	-0.39	4.02	-0.39	-0.39	-0.39	1.08	1.08	-0.39	-0.39	-0.39	2.55	-0.39	-0.39	-0.39
Nuclear Receptor transcription pathway	105979	67	-0.41	4.22	-0.41	-0.41	-0.41	1.13	0.36	-0.41	-0.41	-0.41	2.68	-0.41	-0.41	-0.41
Nongenotropic Androgen signaling	138048	68	-0.43	3.19	-0.43	-0.43	-0.43	-0.43	-0.43	-0.43	-0.43	1.38	3.19	-0.43	-0.43	-0.43
Generic Transcription Pathway	105938	69	-0.43	4.19	-0.43	-0.43	-0.43	1.11	0.34	-0.43	-0.43	-0.43	2.65	-0.43	-0.43	-0.43
TGF-beta Receptor Signaling Pathway	198774	70	-0.47	2.62	-0.47	-0.47	-0.47	1.07	-0.47	1.07	-0.47	-0.47	1.07	-0.47	-0.47	-0.47
Codeine and morphine metabolism	198831	71	2.87	-0.48	-0.48	-0.48	-0.48	-0.48	1.2	2.87	-0.48	-0.48	-0.48	-0.48	-0.48	-0.48
Drug Induction of Bile Acid Pathway	698755	72	2.58	-0.49	-0.49	-0.49	-0.49	-0.49	1.05	2.58	-0.49	-0.49	-0.49	-0.49	-0.49	-0.49
Regulation of Androgen receptor activity	138027	73	-0.49	2.8	-0.49	-0.49	-0.49	-0.49	1.15	-0.49	-0.49	-0.49	2.8	-0.49	-0.49	1.15
